# Supplementary material for: Mining, visualizing and comparing multidimensional biomolecular data using the Genomics Data Miner (GMine) Web-Server
Source: Sci Rep. 2016 Dec 6;6:38178. doi: 10.1038/srep38178 (PMC5138638; doi:10.1038/srep38178)
Supplement: Supplementary Tables [file srep38178-s2.xls]

## Sheet: Table S1
Table S1: DataSmart meta-data file used for the analysis of antibody response to malaria antigens. The file was created in Excel and exported in csv format. The meta-data file includes the columns: (i) Sample identifier; (ii) Sample label, which are shown in figures instead of the sample ID, (iii) Individual. This information is used for the analysis of paired data, where several samples were col…
Sample ID	Label	Pairs	Primary group: syntomatic malaria	Secondary group: malaria season	Include	Hemoglobin type	Gender	Age	Parasitemic
1_May	1_May	1	protected	May	1	NA	female	4	parasitemic
1_December	1_December	1	protected	December	1	NA	female	4	parasitemic
2_May	2_May	2	susceptible	May	1	AC	female	4	parasite free
2_December	2_December	2	susceptible	December	1	AC	female	4	parasite free
3_May	3_May	3	susceptible	May	1	AC	female	4	parasite free
3_December	3_December	3	susceptible	December	1	AC	female	4	parasitemic
4_May	4_May	4	susceptible	May	1	AA	male	4	parasitemic
4_December	4_December	4	susceptible	December	1	AA	male	4	parasitemic
5_May	5_May	5	protected	May	1	AS	female	4	parasite free
5_December	5_December	5	protected	December	1	AS	female	4	parasite free
6_May	6_May	6	susceptible	May	1	AA	female	4	parasite free
6_December	6_December	6	susceptible	December	1	AA	female	4	parasitemic
7_May	7_May	7	susceptible	May	1	AA	male	4	parasite free
7_December	7_December	7	susceptible	December	1	AA	male	4	parasite free
8_May	8_May	8	protected	May	1	AA	male	4	parasite free
8_December	8_December	8	protected	December	1	AA	male	4	parasite free
9_May	9_May	9	susceptible	May	1	AA	male	3	parasite free
9_December	9_December	9	susceptible	December	1	AA	male	3	parasite free
10_May	10_May	10	susceptible	May	1	AA	male	4	parasite free
10_December	10_December	10	susceptible	December	1	AA	male	4	parasite free
11_May	11_May	11	susceptible	May	1	AA	female	3	parasite free
11_December	11_December	11	susceptible	December	1	AA	female	3	parasite free
12_May	12_May	12	susceptible	May	1	AA	male	3	parasitemic
12_December	12_December	12	susceptible	December	1	AA	male	3	parasite free
13_May	13_May	13	susceptible	May	1	AA	female	3	parasite free
13_December	13_December	13	susceptible	December	1	AA	female	3	parasite free
14_May	14_May	14	susceptible	May	1	AC	female	3	parasite free
14_December	14_December	14	susceptible	December	1	AC	female	3	parasite free
15_May	15_May	15	susceptible	May	1	AS	female	3	parasite free
15_December	15_December	15	susceptible	December	1	AS	female	3	parasite free
16_May	16_May	16	susceptible	May	1	AA	female	5	parasite free
16_December	16_December	16	susceptible	December	1	AA	female	5	parasite free
17_May	17_May	17	susceptible	May	1	AA	female	4	parasite free
17_December	17_December	17	susceptible	December	1	AA	female	4	parasite free
18_May	18_May	18	susceptible	May	1	AS	female	4	parasite free
18_December	18_December	18	susceptible	December	1	AS	female	4	parasite free
19_May	19_May	19	susceptible	May	1	NA	female	3	parasite free
19_December	19_December	19	susceptible	December	1	NA	female	3	parasite free
20_May	20_May	20	susceptible	May	1	AA	male	2	parasite free
20_December	20_December	20	susceptible	December	1	AA	male	2	parasite free
21_May	21_May	21	susceptible	May	1	AA	female	3	parasite free
21_December	21_December	21	susceptible	December	1	AA	female	3	parasite free
22_May	22_May	22	susceptible	May	1	AA	female	3	parasite free
22_December	22_December	22	susceptible	December	1	AA	female	3	parasite free
23_May	23_May	23	susceptible	May	1	AA	female	3	parasite free
23_December	23_December	23	susceptible	December	1	AA	female	3	parasite free
24_May	24_May	24	susceptible	May	1	AA	male	3	parasite free
24_December	24_December	24	susceptible	December	1	AA	male	3	parasite free
25_May	25_May	25	susceptible	May	1	AA	male	4	parasite free
25_December	25_December	25	susceptible	December	1	AA	male	4	parasite free
26_May	26_May	26	susceptible	May	1	AA	male	4	parasite free
26_December	26_December	26	susceptible	December	1	AA	male	4	parasite free
27_May	27_May	27	susceptible	May	1	AA	female	2	parasite free
27_December	27_December	27	susceptible	December	1	AA	female	2	parasite free
29_May	29_May	29	susceptible	May	1	AA	female	3	parasite free
29_December	29_December	29	susceptible	December	1	AA	female	3	parasite free
30_May	30_May	30	susceptible	May	1	AC	male	3	parasite free
30_December	30_December	30	susceptible	December	1	AC	male	3	parasite free
39_May	39_May	39	protected	May	1	AA	female	2	parasite free
39_December	39_December	39	protected	December	1	AA	female	2	parasite free
41_May	41_May	41	protected	May	1	AA	female	4	parasite free
41_December	41_December	41	protected	December	1	AA	female	4	parasite free
42_May	42_May	42	susceptible	May	1	AA	female	3	parasite free
42_December	42_December	42	susceptible	December	1	AA	female	3	parasite free
44_May	44_May	44	susceptible	May	1	AA	female	3	parasite free
44_December	44_December	44	susceptible	December	1	AA	female	3	parasite free
45_May	45_May	45	susceptible	45_May	1	AA	female	4	parasite free
45_December	45_December	45	susceptible	45_December	1	AA	female	4	parasite free
46_May	46_May	46	susceptible	46_May	1	AA	female	4	parasite free
46_December	46_December	46	susceptible	46_December	1	AA	female	4	parasite free
47_May	47_May	47	susceptible	47_May	1	AA	male	4	parasite free
47_December	47_December	47	susceptible	47_December	1	AA	male	4	parasite free
48_May	48_May	48	susceptible	48_May	1	AC	female	2	parasite free
48_December	48_December	48	susceptible	48_December	1	AC	female	2	parasite free
49_May	49_May	49	susceptible	49_May	1	AA	male	2	parasite free
49_December	49_December	49	susceptible	49_December	1	AA	male	2	parasite free
50_May	50_May	50	susceptible	50_May	1	AA	male	3	parasite free
50_December	50_December	50	susceptible	50_December	1	AA	male	3	parasite free
51_May	51_May	51	protected	51_May	1	AA	female	4	parasite free
51_December	51_December	51	protected	51_December	1	AA	female	4	parasite free
53_May	53_May	53	susceptible	53_May	1	AC	male	3	parasite free
53_December	53_December	53	susceptible	53_December	1	AC	male	3	parasite free
54_May	54_May	54	susceptible	54_May	1	NA	male	2	parasite free
54_December	54_December	54	susceptible	54_December	1	NA	male	2	parasite free
55_May	55_May	55	susceptible	55_May	1	AC	female	3	parasite free
55_December	55_December	55	susceptible	55_December	1	AC	female	3	parasitemic
56_May	56_May	56	susceptible	56_May	1	AA	female	3	parasite free
56_December	56_December	56	susceptible	56_December	1	AA	female	3	parasite free
58_May	58_May	58	susceptible	58_May	1	AS	female	2	parasite free
58_December	58_December	58	susceptible	58_December	1	AS	female	2	parasite free
59_May	59_May	59	susceptible	59_May	1	AS	female	4	parasite free
59_December	59_December	59	susceptible	59_December	1	AS	female	4	parasite free
60_May	60_May	60	susceptible	60_May	1	AA	female	3	parasite free
60_December	60_December	60	susceptible	60_December	1	AA	female	3	parasite free
61_May	61_May	61	susceptible	61_May	1	AA	female	4	parasite free
61_December	61_December	61	susceptible	61_December	1	AA	female	4	parasite free
62_May	62_May	62	susceptible	62_May	1	AA	male	3	parasite free
62_December	62_December	62	susceptible	62_December	1	AA	male	3	parasite free
63_May	63_May	63	susceptible	63_May	1	AA	male	4	parasitemic
63_December	63_December	63	susceptible	63_December	1	AA	male	4	parasite free
64_May	64_May	64	susceptible	64_May	1	AA	male	4	parasite free
64_December	64_December	64	susceptible	64_December	1	AA	male	4	parasite free
65_May	65_May	65	susceptible	65_May	1	AS	female	2	parasite free
65_December	65_December	65	susceptible	65_December	1	AS	female	2	parasite free
66_May	66_May	66	susceptible	66_May	1	AA	male	2	parasite free
66_December	66_December	66	susceptible	66_December	1	AA	male	2	parasite free
67_May	67_May	67	susceptible	67_May	1	CC	male	4	parasite free
67_December	67_December	67	susceptible	67_December	1	CC	male	4	parasite free
68_May	68_May	68	susceptible	68_May	1	AS	male	4	parasite free
68_December	68_December	68	susceptible	68_December	1	AS	male	4	parasitemic
69_May	69_May	69	protected	69_May	1	AA	male	4	parasite free
69_December	69_December	69	protected	69_December	1	AA	male	4	parasite free
70_May	70_May	70	susceptible	70_May	1	AA	female	4	parasite free
70_December	70_December	70	susceptible	70_December	1	AA	female	4	parasite free
71_May	71_May	71	susceptible	71_May	1	AA	female	4	parasite free
71_December	71_December	71	susceptible	71_December	1	AA	female	4	parasite free
72_May	72_May	72	susceptible	72_May	1	AA	male	3	parasite free
72_December	72_December	72	susceptible	72_December	1	AA	male	3	parasite free
73_May	73_May	73	susceptible	73_May	1	AA	male	2	parasite free
73_December	73_December	73	susceptible	73_December	1	AA	male	2	parasite free
74_May	74_May	74	susceptible	74_May	1	AA	male	3	parasite free
74_December	74_December	74	susceptible	74_December	1	AA	male	3	parasite free
75_May	75_May	75	susceptible	75_May	1	AA	male	5	parasitemic
75_December	75_December	75	susceptible	75_December	1	AA	male	5	parasitemic
76_May	76_May	76	susceptible	76_May	1	AA	male	5	parasitemic
76_December	76_December	76	susceptible	76_December	1	AA	male	5	parasite free
77_May	77_May	77	susceptible	77_May	1	AA	female	6	parasite free
77_December	77_December	77	susceptible	77_December	1	AA	female	6	parasite free
78_May	78_May	78	susceptible	78_May	1	AA	female	5	parasite free
78_December	78_December	78	susceptible	78_December	1	AA	female	5	parasite free
79_May	79_May	79	susceptible	79_May	1	AA	male	6	parasite free
79_December	79_December	79	susceptible	79_December	1	AA	male	6	parasite free
80_May	80_May	80	susceptible	80_May	1	AC	male	5	parasite free
80_December	80_December	80	susceptible	80_December	1	AC	male	5	parasite free
81_May	81_May	81	susceptible	81_May	1	AA	male	5	parasite free
81_December	81_December	81	susceptible	81_December	1	AA	male	5	parasite free
82_May	82_May	82	susceptible	82_May	1	AA	female	5	parasite free
82_December	82_December	82	susceptible	82_December	1	AA	female	5	parasite free
83_May	83_May	83	susceptible	83_May	1	AA	female	7	parasite free
83_December	83_December	83	susceptible	83_December	1	AA	female	7	parasite free
84_May	84_May	84	susceptible	84_May	1	AS	female	5	parasite free
84_December	84_December	84	susceptible	84_December	1	AS	female	5	parasitemic
86_May	86_May	86	susceptible	86_May	1	AA	male	5	parasite free
86_December	86_December	86	susceptible	86_December	1	AA	male	5	parasite free
87_May	87_May	87	susceptible	87_May	1	AA	male	5	parasite free
87_December	87_December	87	susceptible	87_December	1	AA	male	5	parasite free
88_May	88_May	88	protected	88_May	1	AA	male	7	parasite free
88_December	88_December	88	protected	88_December	1	AA	male	7	parasite free
89_May	89_May	89	susceptible	89_May	1	AA	female	7	parasite free
89_December	89_December	89	susceptible	89_December	1	AA	female	7	parasite free
90_May	90_May	90	protected	90_May	1	AA	female	7	parasite free
90_December	90_December	90	protected	90_December	1	AA	female	7	parasite free
91_May	91_May	91	susceptible	91_May	1	AA	female	7	parasite free
91_December	91_December	91	susceptible	91_December	1	AA	female	7	parasite free
92_May	92_May	92	protected	92_May	1	AA	male	7	parasite free
92_December	92_December	92	protected	92_December	1	AA	male	7	parasite free
93_May	93_May	93	susceptible	93_May	1	AA	male	6	parasite free
93_December	93_December	93	susceptible	93_December	1	AA	male	6	parasite free
94_May	94_May	94	susceptible	94_May	1	AA	male	5	parasite free
94_December	94_December	94	susceptible	94_December	1	AA	male	5	parasite free
95_May	95_May	95	susceptible	95_May	1	AA	male	7	parasite free
95_December	95_December	95	susceptible	95_December	1	AA	male	7	parasite free
96_May	96_May	96	susceptible	96_May	1	AC	female	5	parasite free
96_December	96_December	96	susceptible	96_December	1	AC	female	5	parasite free
97_May	97_May	97	susceptible	97_May	1	AA	female	6	parasite free
97_December	97_December	97	susceptible	97_December	1	AA	female	6	parasite free
98_May	98_May	98	susceptible	98_May	1	AA	female	6	parasite free
98_December	98_December	98	susceptible	98_December	1	AA	female	6	parasite free
99_May	99_May	99	susceptible	99_May	1	AA	female	5	parasite free
99_December	99_December	99	susceptible	99_December	1	AA	female	5	parasite free
100_May	100_May	100	susceptible	100_May	1	AA	female	5	parasitemic
100_December	100_December	100	susceptible	100_December	1	AA	female	5	parasite free
101_May	101_May	101	susceptible	101_May	1	AC	male	6	parasite free
101_December	101_December	101	susceptible	101_December	1	AC	male	6	parasite free
102_May	102_May	102	susceptible	102_May	1	AA	male	5	parasite free
102_December	102_December	102	susceptible	102_December	1	AA	male	5	parasitemic
103_May	103_May	103	protected	103_May	1	AA	female	6	parasite free
103_December	103_December	103	protected	103_December	1	AA	female	6	parasite free
104_May	104_May	104	susceptible	104_May	1	AA	male	7	parasite free
104_December	104_December	104	susceptible	104_December	1	AA	male	7	parasite free
105_May	105_May	105	susceptible	105_May	1	AA	female	7	parasite free
105_December	105_December	105	susceptible	105_December	1	AA	female	7	parasite free
106_May	106_May	106	susceptible	106_May	1	AA	male	5	parasite free
106_December	106_December	106	susceptible	106_December	1	AA	male	5	parasite free
107_May	107_May	107	susceptible	107_May	1	AA	female	7	parasite free
107_December	107_December	107	susceptible	107_December	1	AA	female	7	parasite free
108_May	108_May	108	protected	108_May	1	AS	female	5	parasite free
108_December	108_December	108	protected	108_December	1	AS	female	5	parasite free
109_May	109_May	109	susceptible	109_May	1	AA	male	7	parasite free
109_December	109_December	109	susceptible	109_December	1	AA	male	7	parasite free
110_May	110_May	110	protected	110_May	1	AA	female	5	parasite free
110_December	110_December	110	protected	110_December	1	AA	female	5	parasite free
111_May	111_May	111	susceptible	111_May	1	AA	male	7	parasite free
111_December	111_December	111	susceptible	111_December	1	AA	male	7	parasite free
112_May	112_May	112	susceptible	112_May	1	AA	male	6	parasite free
112_December	112_December	112	susceptible	112_December	1	AA	male	6	parasite free
114_May	114_May	114	susceptible	114_May	1	AS	female	5	parasite free
114_December	114_December	114	susceptible	114_December	1	AS	female	5	parasite free
115_May	115_May	115	susceptible	115_May	1	AA	male	5	parasite free
115_December	115_December	115	susceptible	115_December	1	AA	male	5	parasite free
117_May	117_May	117	susceptible	117_May	1	AA	male	5	parasitemic
117_December	117_December	117	susceptible	117_December	1	AA	male	5	parasitemic
118_May	118_May	118	susceptible	118_May	1	AA	female	6	parasite free
118_December	118_December	118	susceptible	118_December	1	AA	female	6	parasite free
119_May	119_May	119	susceptible	119_May	1	AA	male	5	parasite free
119_December	119_December	119	susceptible	119_December	1	AA	male	5	parasite free
120_May	120_May	120	susceptible	120_May	1	AA	female	6	parasite free
120_December	120_December	120	susceptible	120_December	1	AA	female	6	parasite free
121_May	121_May	121	susceptible	121_May	1	NA	male	5	parasite free
121_December	121_December	121	susceptible	121_December	1	NA	male	5	parasitemic
122_May	122_May	122	susceptible	122_May	1	AA	female	7	parasite free
122_December	122_December	122	susceptible	122_December	1	AA	female	7	parasite free
123_May	123_May	123	protected	123_May	1	AA	male	5	parasite free
123_December	123_December	123	protected	123_December	1	AA	male	5	parasite free
124_May	124_May	124	susceptible	124_May	1	AA	female	5	parasite free
124_December	124_December	124	susceptible	124_December	1	AA	female	5	parasite free
125_May	125_May	125	susceptible	125_May	1	AA	male	8	parasite free
125_December	125_December	125	susceptible	125_December	1	AA	male	8	parasite free
126_May	126_May	126	susceptible	126_May	1	AA	female	8	parasite free
126_December	126_December	126	susceptible	126_December	1	AA	female	8	parasite free
127_May	127_May	127	protected	127_May	1	AA	male	8	parasite free
127_December	127_December	127	protected	127_December	1	AA	male	8	parasite free
128_May	128_May	128	susceptible	128_May	1	AA	male	8	parasite free
128_December	128_December	128	susceptible	128_December	1	AA	male	8	parasite free
129_May	129_May	129	protected	129_May	1	AS	male	8	parasite free
129_December	129_December	129	protected	129_December	1	AS	male	8	parasite free
130_May	130_May	130	susceptible	130_May	1	AA	male	8	parasite free
130_December	130_December	130	susceptible	130_December	1	AA	male	8	parasite free
131_May	131_May	131	protected	131_May	1	AA	female	10	parasite free
131_December	131_December	131	protected	131_December	1	AA	female	10	parasite free
132_May	132_May	132	susceptible	132_May	1	AA	male	10	parasite free
132_December	132_December	132	susceptible	132_December	1	AA	male	10	parasite free
133_May	133_May	133	protected	133_May	1	AC	female	9	parasite free
133_December	133_December	133	protected	133_December	1	AC	female	9	parasite free
134_May	134_May	134	susceptible	134_May	1	AC	female	9	parasite free
134_December	134_December	134	susceptible	134_December	1	AC	female	9	parasitemic
135_May	135_May	135	susceptible	135_May	1	AA	female	8	parasite free
135_December	135_December	135	susceptible	135_December	1	AA	female	8	parasite free
136_May	136_May	136	susceptible	136_May	1	AA	male	10	parasite free
136_December	136_December	136	susceptible	136_December	1	AA	male	10	parasitemic
137_May	137_May	137	susceptible	137_May	1	AC	male	8	parasite free
137_December	137_December	137	susceptible	137_December	1	AC	male	8	parasitemic
138_May	138_May	138	protected	138_May	1	AC	male	10	parasite free
138_December	138_December	138	protected	138_December	1	AC	male	10	parasitemic
139_May	139_May	139	susceptible	139_May	1	AC	female	8	parasite free
139_December	139_December	139	susceptible	139_December	1	AC	female	8	parasite free
140_May	140_May	140	susceptible	140_May	1	AA	male	8	parasite free
140_December	140_December	140	susceptible	140_December	1	AA	male	8	parasite free
141_May	141_May	141	susceptible	141_May	1	AA	female	8	parasite free
141_December	141_December	141	susceptible	141_December	1	AA	female	8	parasite free
142_May	142_May	142	susceptible	142_May	1	AA	female	9	parasite free
142_December	142_December	142	susceptible	142_December	1	AA	female	9	parasite free
143_May	143_May	143	susceptible	143_May	1	AC	male	8	parasite free
143_December	143_December	143	susceptible	143_December	1	AC	male	8	parasitemic
144_May	144_May	144	susceptible	144_May	1	AA	male	10	parasite free
144_December	144_December	144	susceptible	144_December	1	AA	male	10	parasite free
145_May	145_May	145	protected	145_May	1	AA	male	8	parasite free
145_December	145_December	145	protected	145_December	1	AA	male	8	parasite free
146_May	146_May	146	protected	146_May	1	AA	female	9	parasite free
146_December	146_December	146	protected	146_December	1	AA	female	9	parasite free
147_May	147_May	147	protected	147_May	1	AA	male	10	parasitemic
147_December	147_December	147	protected	147_December	1	AA	male	10	parasitemic
148_May	148_May	148	susceptible	148_May	1	AA	male	8	parasite free
148_December	148_December	148	susceptible	148_December	1	AA	male	8	parasite free
149_May	149_May	149	susceptible	149_May	1	AA	male	8	parasite free
149_December	149_December	149	susceptible	149_December	1	AA	male	8	parasitemic
150_May	150_May	150	susceptible	150_May	1	AA	male	8	parasite free
150_December	150_December	150	susceptible	150_December	1	AA	male	8	parasite free
151_May	151_May	151	protected	151_May	1	AA	male	10	parasitemic
151_December	151_December	151	protected	151_December	1	AA	male	10	parasitemic
153_May	153_May	153	susceptible	153_May	1	AC	male	9	parasite free
153_December	153_December	153	susceptible	153_December	1	AC	male	9	parasite free
154_May	154_May	154	susceptible	154_May	1	AA	male	9	parasite free
154_December	154_December	154	susceptible	154_December	1	AA	male	9	parasite free
155_May	155_May	155	susceptible	155_May	1	AS	female	8	parasite free
155_December	155_December	155	susceptible	155_December	1	AS	female	8	parasite free
156_May	156_May	156	susceptible	156_May	1	AC	male	8	parasite free
156_December	156_December	156	susceptible	156_December	1	AC	male	8	parasitemic
157_May	157_May	157	susceptible	157_May	1	AA	male	8	parasite free
157_December	157_December	157	susceptible	157_December	1	AA	male	8	parasitemic
158_May	158_May	158	susceptible	158_May	1	AS	male	8	parasite free
158_December	158_December	158	susceptible	158_December	1	AS	male	8	parasite free
159_May	159_May	159	protected	159_May	1	AC	male	10	parasite free
159_December	159_December	159	protected	159_December	1	AC	male	10	parasitemic
160_May	160_May	160	protected	160_May	1	AA	female	9	parasite free
160_December	160_December	160	protected	160_December	1	AA	female	9	parasitemic
161_May	161_May	161	protected	161_May	1	AA	female	8	parasitemic
161_December	161_December	161	protected	161_December	1	AA	female	8	parasitemic
162_May	162_May	162	susceptible	162_May	1	AA	female	8	parasite free
162_December	162_December	162	susceptible	162_December	1	AA	female	8	parasite free
163_May	163_May	163	susceptible	163_May	1	AA	female	8	parasite free
163_December	163_December	163	susceptible	163_December	1	AA	female	8	parasitemic
164_May	164_May	164	protected	164_May	1	AA	male	8	parasite free
164_December	164_December	164	protected	164_December	1	AA	male	8	parasitemic
165_May	165_May	165	protected	165_May	1	AA	male	10	parasitemic
165_December	165_December	165	protected	165_December	1	AA	male	10	parasitemic
166_May	166_May	166	susceptible	166_May	1	AA	male	8	parasite free
166_December	166_December	166	susceptible	166_December	1	AA	male	8	parasite free
167_May	167_May	167	susceptible	167_May	1	AA	female	10	parasite free
167_December	167_December	167	susceptible	167_December	1	AA	female	10	parasite free
169_May	169_May	169	protected	169_May	1	AA	female	8	parasite free
169_December	169_December	169	protected	169_December	1	AA	female	8	parasite free
170_May	170_May	170	protected	170_May	1	AS	male	8	parasite free
170_December	170_December	170	protected	170_December	1	AS	male	8	parasite free
171_May	171_May	171	protected	171_May	1	AA	female	8	parasite free
171_December	171_December	171	protected	171_December	1	AA	female	8	parasite free
172_May	172_May	172	protected	172_May	1	AC	male	10	parasite free
172_December	172_December	172	protected	172_December	1	AC	male	10	parasitemic
173_May	173_May	173	susceptible	173_May	1	AA	male	9	parasite free
173_December	173_December	173	susceptible	173_December	1	AA	male	9	parasite free
174_May	174_May	174	susceptible	174_May	1	AA	female	8	parasite free
174_December	174_December	174	susceptible	174_December	1	AA	female	8	parasite free
176_May	176_May	176	protected	176_May	1	AA	female	19	parasite free
176_December	176_December	176	protected	176_December	1	AA	female	19	parasite free
177_May	177_May	177	protected	177_May	1	AS	female	20	parasite free
177_December	177_December	177	protected	177_December	1	AS	female	20	parasite free
180_May	180_May	180	protected	180_May	1	AA	female	19	parasite free
180_December	180_December	180	protected	180_December	1	AA	female	19	parasite free
182_May	182_May	182	protected	182_May	1	AS	female	8	parasite free
182_December	182_December	182	protected	182_December	1	AS	female	8	parasite free
183_May	183_May	183	protected	183_May	1	AA	male	21	parasite free
183_December	183_December	183	protected	183_December	1	AA	male	21	parasite free
185_May	185_May	185	protected	185_May	1	AA	female	20	parasite free
185_December	185_December	185	protected	185_December	1	AA	female	20	parasite free
186_May	186_May	186	susceptible	186_May	1	AC	male	23	parasite free
186_December	186_December	186	susceptible	186_December	1	AC	male	23	parasite free
188_May	188_May	188	protected	188_May	1	AA	female	19	parasite free
188_December	188_December	188	protected	188_December	1	AA	female	19	parasitemic
189_May	189_May	189	protected	189_May	1	AA	male	21	parasite free
189_December	189_December	189	protected	189_December	1	AA	male	21	parasitemic
190_May	190_May	190	protected	190_May	1	AA	female	20	parasitemic
190_December	190_December	190	protected	190_December	1	AA	female	20	parasitemic
191_May	191_May	191	protected	191_May	1	AA	female	24	parasite free
191_December	191_December	191	protected	191_December	1	AA	female	24	parasite free
192_May	192_May	192	protected	192_May	1	AA	female	22	parasite free
192_December	192_December	192	protected	192_December	1	AA	female	22	parasitemic
193_May	193_May	193	susceptible	193_May	1	AA	female	19	parasite free
193_December	193_December	193	susceptible	193_December	1	AA	female	19	parasite free
194_May	194_May	194	protected	194_May	1	AS	male	24	parasite free
194_December	194_December	194	protected	194_December	1	AS	male	24	parasite free
195_May	195_May	195	protected	195_May	1	AA	male	24	parasitemic
195_December	195_December	195	protected	195_December	1	AA	male	24	parasite free
196_May	196_May	196	protected	196_May	1	AA	male	20	parasite free
196_December	196_December	196	protected	196_December	1	AA	male	20	parasitemic
198_May	198_May	198	protected	198_May	1	AA	male	25	parasite free
198_December	198_December	198	protected	198_December	1	AA	male	25	parasite free
200_May	200_May	200	protected	200_May	1	AA	male	25	parasite free
200_December	200_December	200	protected	200_December	1	AA	male	25	parasite free
201_May	201_May	201	protected	201_May	1	AC	female	20	parasite free
201_December	201_December	201	protected	201_December	1	AC	female	20	parasite free
202_May	202_May	202	protected	202_May	1	AA	female	19	parasite free
202_December	202_December	202	protected	202_December	1	AA	female	19	parasite free
203_May	203_May	203	protected	203_May	1	AA	female	21	parasite free
203_December	203_December	203	protected	203_December	1	AA	female	21	parasite free
204_May	204_May	204	protected	204_May	1	AA	female	22	parasite free
204_December	204_December	204	protected	204_December	1	AA	female	22	parasitemic
205_May	205_May	205	protected	205_May	1	AA	male	18	parasite free
205_December	205_December	205	protected	205_December	1	AA	male	18	parasite free
206_May	206_May	206	susceptible	206_May	1	AA	female	24	parasite free
206_December	206_December	206	susceptible	206_December	1	AA	female	24	parasite free
207_May	207_May	207	protected	207_May	1	AA	female	23	parasite free
207_December	207_December	207	protected	207_December	1	AA	female	23	parasite free
208_May	208_May	208	protected	208_May	1	AA	female	20	parasite free
208_December	208_December	208	protected	208_December	1	AA	female	20	parasitemic
212_May	212_May	212	susceptible	212_May	1	AS	female	18	parasite free
212_December	212_December	212	susceptible	212_December	1	AS	female	18	parasite free
213_May	213_May	213	protected	213_May	1	AA	male	19	parasite free
213_December	213_December	213	protected	213_December	1	AA	male	19	parasitemic
214_May	214_May	214	protected	214_May	1	AC	male	21	parasite free
214_December	214_December	214	protected	214_December	1	AC	male	21	parasitemic
216_May	216_May	216	protected	216_May	1	AA	male	19	parasite free
216_December	216_December	216	protected	216_December	1	AA	male	19	parasite free
217_May	217_May	217	protected	217_May	1	AA	female	18	parasite free
217_December	217_December	217	protected	217_December	1	AA	female	18	parasite free
218_May	218_May	218	protected	218_May	1	AA	female	22	parasite free
218_December	218_December	218	protected	218_December	1	AA	female	22	parasite free
219_May	219_May	219	protected	219_May	1	AA	male	20	parasite free
219_December	219_December	219	protected	219_December	1	AA	male	20	parasitemic
220_May	220_May	220	protected	220_May	1	AA	male	20	parasitemic
220_December	220_December	220	protected	220_December	1	AA	male	20	parasite free
221_May	221_May	221	protected	221_May	1	AA	female	20	parasite free
221_December	221_December	221	protected	221_December	1	AA	female	20	parasite free
222_May	222_May	222	protected	222_May	1	AA	male	19	parasite free
222_December	222_December	222	protected	222_December	1	AA	male	19	parasitemic
223_May	223_May	223	protected	223_May	1	AA	female	24	parasite free
223_December	223_December	223	protected	223_December	1	AA	female	24	parasite free
224_May	224_May	224	protected	224_May	1	AC	female	18	parasite free
224_December	224_December	224	protected	224_December	1	AC	female	18	parasite free

## Sheet: TableS2
Table S2. Regression analysis to associate immune response to Plasmodium proteins with protection from clinical malaria in n=194 individuals (p<0.05, multivariable linear regression). Antibody signal intensities of 491 seropositive proteins before the malaria season were associated with age and protection from clinical malaria. For each protein a regression model was fit, modelling the antibody r…
Protein ID	clinical episode P-value	age P-value	Intercept	clinical episode coefficient	age coefficient	clinical episode FDR	age FDR
PFA0510we1s2	0.002	0.382	10.029	-2.062	0.044	0.51988	0.39321
PFL2505ce8s2	0.005	0.04	11.645	-1.251	0.067	0.51988	0.04767
PF11_0008e1s3	0.006	0.001	7.916	-1.978	0.174	0.51988	0.0018598
PF14_0144e1s1	0.007	0.98	11.016	-1.225	0.001	0.51988	0.982
MAL13P1.19e1s1	0.007	0.025	10.547	-1.063	0.066	0.51988	0.031394
PF13_0190e1s1	0.008	0.016	10.59	-1.193	0.081	0.51988	0.02129
PFE0090we1s2	0.01	0.001	8.9	-1.831	0.171	0.51988	0.0018598
PFI0510ce1s2	0.011	0.296	8.54	-1.507	0.046	0.51988	0.30988
PFI0410ce18s1	0.011	0.011	10.647	-0.583	0.044	0.51988	0.015344
PF10_0214.e2	0.012	0.192	10.901	-1.469	0.056	0.51988	0.20274
PF07_0047e1s1	0.013	0	6.263	-1.779	0.238	0.51988	0
PFI1520w	0.014	0	5.292	-1.957	0.331	0.51988	0
PFI0240c.e1s2	0.015	0.001	8.806	-1.603	0.163	0.51988	0.0018598
PFB0265c.s2	0.015	0.266	10.413	-1.453	0.049	0.51988	0.27967
PFB0335ce1s1	0.017	0.964	9.901	-1.334	0.002	0.51988	0.96794
PFE1120w.e3s1	0.017	0	10.31	-0.537	0.094	0.51988	0
PF14_0170e1s5	0.018	0.003	11.678	-0.878	0.084	0.51988	0.00491
PF11_0270e1s2	0.021	0.01	9.551	-1.178	0.097	0.53776	0.014069
PFI0260c.s6	0.021	0.105	11.601	-0.737	0.038	0.53776	0.11559
MAL8P1.60e15s1	0.023	0.004	6.104	-1.883	0.179	0.53776	0.0063766
PFI0260c.s5	0.023	0.021	10.497	-0.802	0.061	0.53776	0.027278
PF14_0736.e2	0.026	0	9.621	-1.103	0.138	0.55237	0
PF08_0089e1s2	0.027	0.003	9.324	-1.143	0.114	0.55237	0.00491
MAL6P1.252.e1s3	0.027	0	9.334	-1.01	0.21	0.55237	0
PF13_0320.e13s2	0.031	0.1	10.158	-0.749	0.042	0.58647	0.11034
PF13_0121.e3	0.034	0.233	9.795	-1.127	0.047	0.58647	0.2455
PFD0445c.s1	0.034	0.032	9.745	-0.929	0.07	0.58647	0.039182
MAL13P1.56e1s1	0.035	0.002	8.616	-1.451	0.162	0.58647	0.0034577
MAL13P1.323e1s3	0.037	0.003	7.881	-1.418	0.15	0.58647	0.00491
PFL0545w.e3s1	0.039	0.305	9.611	-1.176	0.043	0.58647	0.31863
PF14_0678e3s1	0.041	0	8.583	-1.337	0.172	0.58647	0
PFI0630we2s1	0.041	0.037	9.661	-1.097	0.083	0.58647	0.044636
PF07_0020.e1s1	0.041	0.003	9.976	-0.798	0.087	0.58647	0.00491
PFE1120w.e3s6	0.041	0	10.44	-0.46	0.079	0.58647	0
MAL13P1.234.e1s4	0.042	0.006	10.816	-0.73	0.075	0.58647	0.0088468
PF07_0128.e1s1	0.043	0	10.272	-0.655	0.085	0.58647	0
PFA0110we2s2	0.047	0.605	10.278	-1.262	0.024	0.60729	0.62016
PFL1930w.s5	0.047	0.001	12.496	-0.414	0.05	0.60729	0.0018598

## Sheet: Table S3
Table S3: Proteins associated with protection from malaria in 48 children aged 8 to 10 years (n=19 protected and n=20 suceptible) (FDR < 0.05, t-test). The table presents the p value, false discovery rate (FDR) and Bonferroni correction for the association between immune response (antibody signal intensities) before the malaria season and protection from malaria during the season. Additionally, a…
	t-test			Bayesian t -test			Random forest
Protein ID	P	FDR	Bonferroni	P	FDR	Bonferroni	score mean decrease accuracy	AUC	AUC Lower CI	AUC Upper CI	OddsRatio protected/susceptible	Lower CI	Upper CI	Delta	Fold Change	Mean protected	Mean susceptible
PFA0510we1s2	2e-06	0.00096	0.00096	1.6e-05	0.0079	0.0079	18.142	0.89	0.8	0.99	22.15	3.78	425.67	1.68	1.82	10.81	5.95
PFI0510ce1s2	6e-06	0.0015	0.0029	0.00017	0.042	0.084	15.2227	0.88	0.78	0.98	8.33	2.31	36.26	1.49	1.47	10.53	7.18
MAL13P1.278e1s5	3.2e-05	0.0052	0.015	0.00041	0.067	0.2	8.99152	0.84	0.72	0.95	7.12	2	30.6	1.37	1.48	10.47	7.05
PFL1620we1s3	0.00018	0.018	0.089	0.0014	0.069	0.67	7.06089	0.82	0.69	0.94	6.14	1.73	26.1	1.19	1.37	10.83	7.93
MAL13P1.22e2s1	0.00017	0.018	0.085	0.0012	0.069	0.56	5.683	0.82	0.7	0.94	11.79	3.17	53.48	1.19	1.25	11.34	9.06
PFD1060we1s3	0.00025	0.021	0.12	0.0007	0.069	0.34	9.08087	0.83	0.7	0.95	9.11	2.1	64.33	1.14	1.72	9.88	5.73
PFI1520w	0.00042	0.024	0.2	0.0019	0.069	0.89	3.33182	0.78	0.65	0.91	5.31	1.5	22.43	1.12	1.42	10.72	7.53
PFI0855we1s1	0.00035	0.024	0.17	0.0023	0.069	1	3.11868	0.79	0.65	0.92	3	0.89	11.33	1.14	1.45	10.21	7.02
PFC0875w.e1s1	0.00044	0.024	0.21	0.0016	0.069	0.77	16.081	0.81	0.67	0.96	8.33	2.31	36.26	1.1	1.22	11.38	9.35
PFL2505ce8s2	0.00081	0.028	0.39	0.0018	0.069	0.89	8.49589	0.77	0.64	0.91	14	3.56	73.17	1.05	1.2	12.37	10.27
PFI0925we1s2	0.00075	0.028	0.36	0.0025	0.069	1	2.44666	0.78	0.65	0.92	6.56	1.73	32.84	1.07	1.38	11.15	8.06
PF14_0736.e2	0.00067	0.028	0.32	0.002	0.069	0.96	4.35791	0.78	0.65	0.91	5.32	1.56	20.67	1.06	1.28	11.5	8.96
PF14_0681e2s1	0.0008	0.028	0.38	0.0025	0.069	1	2.01929	0.77	0.62	0.92	6.22	1.81	24.54	1.08	1.2	11	9.2
PF13_0339e1s1	0.0007	0.028	0.34	0.0036	0.083	1	4.50706	0.77	0.63	0.91	12.04	2.77	85.45	1.07	1.39	10.44	7.51
PFL1930w.s5	0.0011	0.029	0.5	0.0076	0.086	1	6.12637	0.77	0.63	0.91	10.13	2.63	51.61	1.02	1.08	13.48	12.54
PFL0545w.e3s1	0.001	0.029	0.47	0.0039	0.083	1	3.58174	0.77	0.63	0.91	5.31	1.5	22.43	1.04	1.29	11.05	8.54
PF11_0008e1s3	0.00092	0.029	0.44	0.0042	0.083	1	8.34246	0.78	0.65	0.91	25.5	4.35	490.71	1.15	1.35	11	8.16
PF10_0143e1s2	0.0011	0.029	0.54	0.0042	0.083	1	3.42788	0.79	0.66	0.93	10.46	2.41	74.02	1	1.28	10.77	8.4
MAL6P1.146.s2	0.0011	0.029	0.51	0.0036	0.083	1	5.1723	0.8	0.67	0.94	6.22	1.81	24.54	1.01	1.19	11.45	9.63
PFL0470we1s1	0.0014	0.033	0.64	0.0014	0.069	0.69	4.52796	0.78	0.63	0.92	9.84	2.69	43.6	1.01	1.16	12.2	10.48
PFE0830c.s2	0.0015	0.034	0.7	0.0067	0.086	1	4.31264	0.76	0.62	0.9	3.97	1.18	15.12	0.99	1.23	10.97	8.9
PF14_0170e1s5	0.0016	0.034	0.74	0.002	0.069	0.95	10.325	0.8	0.66	0.94	4.62	1.31	19.39	0.97	1.18	12.86	10.87
MAL7P1.138e1s1	0.0016	0.034	0.74	0.0022	0.069	1	8.02961	0.8	0.67	0.94	8.33	2.31	36.26	0.97	1.51	10.48	6.95
PF14_0344e1s1	0.0019	0.037	0.87	0.0017	0.069	0.83	6.78442	0.79	0.65	0.93	5.71	1.5	28.52	0.96	1.59	11.02	6.95
PF10_0132.e1s2	0.0018	0.037	0.84	0.0055	0.086	1	2.72745	0.79	0.66	0.93	4.58	1.35	17.61	0.96	1.2	11.23	9.34
PFC0170ce1s1	0.0022	0.038	1	0.0041	0.083	1	7.01946	0.8	0.67	0.94	10.13	2.63	51.61	0.94	1.22	11.53	9.44
PF14_0633e1s1	0.0021	0.038	1	0.0085	0.087	1	5.59112	0.75	0.61	0.9	8.33	2.31	36.26	0.95	1.12	11.43	10.23
MAL13P1.56e1s1	0.002	0.038	0.94	0.0056	0.086	1	4.78234	0.78	0.65	0.92	7.56	1.99	37.95	0.96	1.33	10.93	8.25
MAL7P1.32	0.0024	0.04	1	0.0067	0.086	1	2.9354	0.76	0.61	0.9	5.71	1.5	28.52	0.94	1.37	10.5	7.64
PFL2440w.e2s2	0.0028	0.044	1	0.0095	0.091	1	5.26203	0.8	0.65	0.94	9.84	2.69	43.6	0.91	1.16	11.26	9.69
PFI0345we1s2	0.0032	0.044	1	0.0048	0.086	1	11.1765	0.82	0.68	0.95	4.98	1.31	24.82	0.9	1.49	10.05	6.73
PFE1120w.e4s2	0.0046	0.044	1	0.01	0.091	1	4.7322	0.76	0.62	0.91	10.13	2.63	51.61	0.87	1.16	11.65	10
PFE0935ce1s1	0.004	0.044	1	0.0066	0.086	1	3.07802	0.74	0.59	0.88	19.29	3.29	370.25	0.87	1.43	10.57	7.38
PFE0090we1s1	0.0041	0.044	1	0.0084	0.087	1	2.23912	0.73	0.59	0.88	5.32	1.56	20.67	0.89	1.21	11.78	9.7
PFE0055ce3s1	0.0035	0.044	1	0.0044	0.083	1	5.91805	0.76	0.61	0.9	4.81	1.44	17.84	0.89	1.17	12.08	10.29
PF14_0668e1s3	0.0029	0.044	1	0.0073	0.086	1	5.47168	0.72	0.57	0.88	3	0.89	11.33	0.91	1.35	10.62	7.89
PF14_0664.e1s4	0.003	0.044	1	0.011	0.091	1	4.12561	0.77	0.64	0.9	5.31	1.5	22.43	0.94	1.16	11.44	9.87
PF14_0649.e2s1	0.0043	0.044	1	0.013	0.091	1	2.11223	0.75	0.6	0.9	3.55	1.08	12.78	0.87	1.25	10.53	8.39
PF14_0626e4s2	0.004	0.044	1	0.012	0.091	1	1.98451	0.74	0.59	0.88	3.26	1	11.39	0.88	1.11	11.57	10.44
PF14_0419e9s2	0.0043	0.044	1	0.0061	0.086	1	5.69144	0.75	0.61	0.9	4.33	1.13	21.62	0.87	1.48	10.34	6.99
PF13_0153e1s1	0.0043	0.044	1	0.0062	0.086	1	-0.66141	0.72	0.56	0.87	2.11	0.66	7.17	0.87	1.19	11.5	9.64
PF13_0040.e2	0.004	0.044	1	0.04	0.13	1	2.35427	0.71	0.56	0.86	3.07	0.94	10.96	0.89	1.1	10.71	9.72
PF11_0507e1s6	0.0041	0.044	1	0.007	0.086	1	-0.295644	0.72	0.58	0.87	2.02	0.62	7.14	0.88	1.23	11.92	9.71
PF11_0240e2s3	0.0046	0.044	1	0.0095	0.091	1	0.872887	0.75	0.61	0.89	12.04	2.77	85.45	0.87	1.29	11.15	8.63
PF11_0008e1s2	0.0036	0.044	1	0.0071	0.086	1	14.0608	0.81	0.66	0.96	3.05	0.86	12.75	0.89	1.43	9.86	6.9
PF10_0356.e1	0.0028	0.044	1	0.002	0.069	0.94	6.11349	0.78	0.63	0.92	9.84	2.69	43.6	0.95	1.2	11.84	9.88
PF10_0041e1s2	0.0033	0.044	1	0.0071	0.086	1	2.7473	0.75	0.61	0.9	5.32	1.56	20.67	0.9	1.14	11.52	10.1
PF08_0140e1s1	0.003	0.044	1	0.016	0.095	1	5.54489	0.76	0.61	0.9	3.97	1.18	15.12	0.92	1.1	11.23	10.19
PF08_0018.s2	0.0038	0.044	1	0.012	0.091	1	0.014234	0.74	0.59	0.88	5.32	1.56	20.67	0.88	1.1	12.01	10.91
MAL7P1.146e5s1	0.0043	0.044	1	0.018	0.099	1	1.05834	0.75	0.6	0.89	4.81	1.44	17.84	0.9	1.1	11.18	10.16
MAL13P1.323e1s2	0.0033	0.044	1	0.012	0.091	1	0.639429	0.75	0.61	0.89	4.62	1.31	19.39	0.91	1.23	10.84	8.83
PFL1925we1s1	0.0059	0.047	1	0.012	0.091	1	2.69102	0.75	0.6	0.9	10.73	2.94	46.08	0.86	1.11	11.56	10.42
PFL0635ce1s2	0.0057	0.047	1	0.015	0.094	1	4.9682	0.76	0.6	0.91	5.69	1.68	21.54	0.89	1.14	10.77	9.41
PFE1120w.e3s3	0.0051	0.047	1	0.011	0.091	1	5.90717	0.74	0.57	0.91	4.81	1.44	17.84	0.85	1.2	11.12	9.25
PFE0090we1s2	0.0059	0.047	1	0.0069	0.086	1	4.11693	0.77	0.63	0.91	4.98	1.31	24.82	0.84	1.42	10.41	7.31
PFB0260w.e2	0.0057	0.047	1	0.0098	0.091	1	3.55021	0.73	0.58	0.87	3.07	0.94	10.96	0.84	1.16	11.93	10.29
PF14_0546e1s1	0.0057	0.047	1	0.013	0.091	1	1.84371	0.75	0.6	0.89	8.73	2.28	44.09	0.85	1.25	10.93	8.72
PF10_0211e1s3	0.0051	0.047	1	0.011	0.091	1	-0.913472	0.76	0.61	0.91	7.56	1.99	37.95	0.85	1.2	11.16	9.26
MAL7P1.29.e1s2	0.0055	0.047	1	0.015	0.094	1	1.57612	0.75	0.61	0.9	4.58	1.35	17.61	0.86	1.14	11.06	9.73
MAL13P1.234.e1s4	0.0056	0.047	1	0.0077	0.086	1	4.42992	0.79	0.65	0.94	5.31	1.5	22.43	0.84	1.16	11.92	10.26
MAL13P1.234.e1s3	0.0056	0.047	1	0.0041	0.083	1	8.73374	0.78	0.62	0.94	10.4	2.83	44.83	0.92	1.12	11.98	10.66
MAL13P1.230e1s1	0.0055	0.047	1	0.015	0.094	1	1.361	0.74	0.59	0.89	6.22	1.81	24.54	0.87	1.14	10.94	9.64

## Sheet: Table S4
TABLE S4: Differentially expressed genes between resting CD4+ and resting CD8+ cells. Expression of 135 key immune-related genes was compared by paited t-test. We identified 67 genes differentially expressed between CD4+ and CD8+ in resting state (FDR<0.05).Forty-seven genes were upregulated in CD4+, twenty were upregulated in CD8+. Only the significant genes are shown.
	Paired t-test			Bayesian t -test			Random forest
Gene	P	FDR	Bonferroni	P	FDR	Bonferroni	score mean decrease accuracy	Mean CD4	Mean CD8	Upregulated in
CCR7	0.0001	0.0022	0.0094	0.0001	0.00064	0.011	9.23597	11.754	10.294	CD4+
CCR6	0.0001	0.0022	0.0097	4.1e-05	0.00031	0.0046	9.93862	8.11	5.348	CD4+
STAT1	0.0002	0.0022	0.0262	0.0099	0.025	0.78	-0.488819	10.762	9.34	CD4+
SOCS3	0.0002	0.0022	0.0232	8.6e-05	0.00056	0.0096	8.16179	10.884	8.904	CD4+
SELL	0.0002	0.0022	0.0214	0.00076	0.0028	0.073	2.10481	9.696	7.456	CD4+
PTGER2	0.0002	0.0022	0.0203	0.17	0.26	1	9.22721	6.202	6.95	CD8+
PRF1	0.0002	0.0022	0.0192	3.6e-07	6.4e-06	4.5e-05	9.12301	7.316	10.318	CD8+
JAK3	0.0002	0.0022	0.0232	0.0019	0.0065	0.17	8.59743	9.462	8.066	CD4+
JAK1	0.0002	0.0022	0.0232	0.061	0.11	1	9.9866	11.418	10.816	CD4+
ICOS	0.0002	0.0022	0.0262	1.7e-06	1.9e-05	0.00021	8.81156	11.364	9.158	CD4+
CD8A	0.0002	0.0022	0.0223	2e-14	2.7e-12	2.7e-12	9.82974	1.852	12.112	CD8+
CD69	0.0002	0.0022	0.0214	0.0048	0.014	0.41	-0.127759	12.81	11.668	CD4+
CCR4	0.0002	0.0022	0.0223	1e-06	1.2e-05	0.00012	9.95168	9.888	6.96	CD4+
STAT6	0.0003	0.0023	0.0304	0.041	0.08	1	3.56349	8.726	7.752	CD4+
LCK	0.0003	0.0023	0.0313	0.072	0.13	1	-1.41436	10.364	9.626	CD4+
IL4R	0.0003	0.0023	0.0373	0.0041	0.012	0.36	9.67716	10.674	9.668	CD4+
CTLA4	0.0003	0.0023	0.0373	3e-06	3e-05	0.00036	9.24089	8.434	5.456	CD4+
CD40LG	0.0003	0.0023	0.0334	3e-09	9.6e-08	3.8e-07	9.39009	8.506	2.888	CD4+
CD4	0.0003	0.0023	0.0342	4.8e-11	3.1e-09	6.2e-09	10.1758	8.504	1.532	CD4+
IL7R	0.0004	0.0024	0.0411	0.00018	0.001	0.02	9.5304	12.854	11.49	CD4+
STAT3	0.0006	0.0039	0.0693	0.00043	0.002	0.044	10.4796	11.89	10.6	CD4+
SOCS1	0.0007	0.004	0.0767	0.0037	0.012	0.33	5.5216	10.096	8.898	CD4+
ITK	0.0007	0.004	0.0792	0.00071	0.0027	0.069	9.25328	12.81	11.574	CD4+
IL23A	0.0007	0.004	0.0741	0.0052	0.014	0.44	9.44113	8.436	7.052	CD4+
IL27RA	0.0008	0.0041	0.0837	0.011	0.026	0.84	7.99128	9.654	8.62	CD4+
AHR	0.001	0.005	0.105	0.00069	0.0027	0.069	9.51571	11.824	10.618	CD4+
CD28	0.0011	0.0053	0.1144	0.00069	0.0027	0.069	3.9708	10.3	8.316	CD4+
BCL6	0.0013	0.006	0.1339	0.013	0.031	1	8.03637	9.698	8.712	CD4+
CD8B	0.0014	0.0063	0.1428	3.1e-10	1.4e-08	4e-08	9.28025	2.668	9.148	CD8+
RUNX1	0.0017	0.0071	0.1717	0.057	0.11	1	8.10875	8.176	7.236	CD4+
IRF4	0.0017	0.0071	0.1717	0.00023	0.0012	0.024	8.99665	10.196	8.41	CD4+
JUNB	0.0018	0.0073	0.1782	0.036	0.074	1	-0.156174	12.324	11.124	CD4+
JUN	0.0019	0.0075	0.1862	0.053	0.099	1	-0.676731	12.304	11.518	CD4+
GNLY	0.002	0.0076	0.194	1.1e-05	9.8e-05	0.0013	4.79095	7.23	10.562	CD8+
CCL4	0.0021	0.0078	0.2016	2.1e-08	5.5e-07	2.7e-06	10.0465	6.268	10.834	CD8+
IL2RA	0.0022	0.0079	0.209	3.9e-07	6.4e-06	4.8e-05	9.18448	8.038	3.2	CD4+
IFNG	0.0023	0.0081	0.2162	8.3e-05	0.00056	0.0093	9.58389	6.83	9.088	CD8+
FOS	0.0024	0.0081	0.2232	0.027	0.056	1	1.72635	15.144	14.192	CD4+
RUNX3	0.0025	0.0081	0.23	0.094	0.16	1	-0.841487	10.59	11.222	CD8+
LAG3	0.0025	0.0081	0.23	0.00035	0.0017	0.036	9.84527	4.576	7.106	CD8+
GATA3	0.003	0.0095	0.27	0.11	0.19	1	1.05343	10.728	10.026	CD4+
CD3D	0.0032	0.0098	0.2848	0.12	0.2	1	7.97851	11.768	11.288	CD4+
IL18R1	0.0033	0.0098	0.2904	0.089	0.15	1	5.72331	7.61	6.692	CD4+
GZMA	0.0033	0.0098	0.2904	1.5e-05	0.00012	0.0017	9.29553	4.656	7.748	CD8+
CD27	0.0035	0.0099	0.301	0.042	0.081	1	4.48756	8.132	7.098	CD4+
CCL5	0.0035	0.0099	0.301	6.4e-07	9.2e-06	7.8e-05	8.16455	8.692	11.984	CD8+
KLF2	0.0041	0.0113	0.3444	0.12	0.2	1	-1.00005	12.296	11.424	CD4+
CXCR3	0.005	0.0135	0.415	0.004	0.012	0.35	2.15067	7.802	9.406	CD8+
GZMB	0.0059	0.0153	0.4838	1.6e-07	3.5e-06	2e-05	9.46456	3.274	9.478	CD8+
BACH2	0.0059	0.0153	0.4838	0.0059	0.016	0.49	7.1434	10.708	9.618	CD4+
CD45R0	0.0065	0.0166	0.52	0.00066	0.0027	0.066	8.38858	10.984	9.632	CD4+
S1PR1	0.0072	0.018	0.5688	0.0082	0.021	0.66	4.77339	10.338	9.14	CD4+
IL12RB2	0.0076	0.0186	0.5928	0.00019	0.0011	0.021	8.5762	5.75	2.846	CD4+
CD226	0.0092	0.0221	0.7084	0.0028	0.0094	0.26	8.99336	7.212	5.354	CD4+
FAS	0.0096	0.0224	0.7296	0.035	0.072	1	3.58159	9.242	8.362	CD4+
GZMM	0.0097	0.0224	0.7296	0.089	0.15	1	7.57946	6.282	7.21	CD8+
GZMH	0.0098	0.0224	0.7296	9e-07	1.2e-05	0.00011	8.44702	3.088	8.534	CD8+
EOMES	0.01	0.0224	0.73	8.2e-05	0.00056	0.0092	9.43569	2.164	5.616	CD8+
TBX21	0.012	0.0264	0.864	0.00077	0.0028	0.074	4.57643	7.652	9.482	CD8+
MAF	0.013	0.0277	0.923	0.14	0.22	1	4.29774	8.892	8.296	CD4+
CXCR6	0.013	0.0277	0.923	0.0044	0.013	0.38	9.07843	5.45	7.25	CD8+
IFNGR1	0.014	0.0294	0.966	0.42	0.55	1	-2.43585	10.474	10.152	CD4+
GZMK	0.016	0.033	1	0.00034	0.0017	0.036	4.26618	3.838	6.996	CD8+
CD244	0.018	0.0366	1	4.9e-06	4.5e-05	0.00057	5.13425	1.364	5.766	CD8+
SOCS5	0.02	0.04	1	0.15	0.23	1	5.66855	8.134	7.456	CD4+
STAT5A	0.024	0.0473	1	0.34	0.47	1	3.40132	10.052	9.734	CD4+
FOXP3	0.025	0.0485	1	0.00057	0.0025	0.058	4.73022	4.64	1.532	CD4+

## Sheet: Table S5
Table S5: Differentially expressed genes between activated and non-activated CD4+ cells. Expression of 135 key immune-related genes was compared by paired t-test. We identified 90 genes differentially expressed between activated and non-activated CD4+ cells (FDR<0.05). Forty-four genes were upregulated in activated cells, forty-six were downregulated. Only the significant genes are shown.
	Paired t-test			Bayesian t-test			Random forest
Gene	P	FDR	Bonferroni	p	FDR	Bonferroni	score mean decrease accuracy	Fold Change	Mean Activated	Mean Non-Activated	Upregulated in
IL22	0.0009	0.0032	0.0843	3.7e-13	7.9e-12	4.6e-11	8.45226	9.53	10.928	1.146	Activated
IL17A	0.0019	0.0048	0.1577	4.9e-11	4.9e-10	5.7e-09	8.47478	8.05	9.232	1.146	Activated
IL5	0.0005	0.0022	0.051	5.5e-10	4e-09	6.2e-08	8.28036	5.89	7.836	1.33	Activated
IL21	0.0001	0.0009	0.0096	3.7e-14	9.7e-13	4.7e-12	8.63252	5.33	10.916	2.048	Activated
IL10	0.0003	0.0016	0.0321	4.7e-12	6.2e-11	5.7e-10	7.98293	5.33	9.468	1.778	Activated
IL9	0.004	0.009	0.296	2.6e-07	8.1e-07	2.3e-05	6.22535	4.89	6.496	1.33	Activated
IL13	0.0003	0.0016	0.0313	2.3e-11	2.5e-10	2.7e-09	8.07009	4.54	8.798	1.938	Activated
IL4	0.0009	0.0032	0.0854	4e-09	2.1e-08	4.3e-07	8.58302	4.29	7.386	1.72	Activated
IL2	0	0.0003	0.0008	0	0	0	8.71626	3.71	17.242	4.644	Activated
IL17F	0.0043	0.0095	0.3096	5.6e-08	2.1e-07	5.4e-06	7.9548	3.11	8.18	2.63	Activated
GZMB	0.0085	0.0165	0.544	2.8e-07	8.5e-07	2.5e-05	6.51248	2.89	9.448	3.274	Activated
FASLG	0.0022	0.0055	0.1738	3.2e-08	1.3e-07	3.2e-06	7.99588	2.55	9.636	3.774	Activated
IL6	0.025	0.0374	1	0.019	0.029	0.87	3.30783	2.38	3.162	1.33	Activated
IL23R	0.014	0.0225	0.742	0.0023	0.0042	0.14	-0.066965	2.3	4.776	2.072	Activated
IFNG	0	0.0002	0.0005	2.9e-14	9.5e-13	3.7e-12	8.64508	2.13	14.53	6.83	Activated
NT5E	0.013	0.0219	0.715	9.8e-05	0.00021	0.007	7.06311	2	6.766	3.374	Activated
CCL4	0.001	0.0033	0.0912	6.1e-07	1.8e-06	5.3e-05	8.05105	1.73	10.848	6.268	Activated
EGR2	0.0001	0.001	0.0129	7.8e-09	3.8e-08	8.1e-07	9.02874	1.58	10.188	6.456	Activated
CXCL8	0.034	0.0491	1	1.8e-05	4.6e-05	0.0014	4.0858	1.58	10.74	6.786	Activated
CD40LG	0.0001	0.001	0.016	1.6e-12	2.6e-11	2e-10	8.21172	1.55	13.166	8.506	Activated
TNFRSF18	0.0074	0.0148	0.4884	5.3e-05	0.00012	0.004	5.27128	1.52	8.188	5.376	Activated
IL2RA	0.0001	0.0009	0.0065	2.4e-10	2.1e-09	2.8e-08	8.44776	1.51	12.102	8.038	Activated
TBX21	0.0009	0.0032	0.0854	3e-08	1.3e-07	3e-06	6.91383	1.45	11.102	7.652	Activated
CXCR5	0.004	0.009	0.296	8.2e-05	0.00018	0.006	8.46123	1.45	7.898	5.45	Activated
GFI1	0	0.0005	0.0032	5.4e-08	2.1e-07	5.3e-06	7.93999	1.42	11.006	7.754	Activated
IL12RB2	0.0013	0.0038	0.1144	7e-05	0.00016	0.0052	7.83093	1.42	8.162	5.75	Activated
IRF4	0.0001	0.001	0.0117	1.9e-12	2.8e-11	2.4e-10	8.16937	1.38	14.026	10.196	Activated
LAG3	0.014	0.0225	0.742	0.016	0.024	0.74	2.10871	1.33	6.074	4.576	Activated
ADORA2A	0.0018	0.0048	0.153	0.00027	0.00056	0.018	8.50196	1.32	8.234	6.218	Activated
STAT5A	0	0.0004	0.0019	3.8e-10	3.1e-09	4.4e-08	8.28961	1.28	12.892	10.052	Activated
JAK2	0.0001	0.001	0.0139	1.2e-05	3.2e-05	0.001	7.87161	1.28	9.826	7.67	Activated
TNF	0.0019	0.0048	0.1577	1e-07	3.5e-07	9.5e-06	7.56322	1.23	12.908	10.464	Activated
CD226	0.0005	0.0022	0.0525	0.0017	0.0031	0.1	8.25394	1.2	8.68	7.212	Activated
RORC	0.0044	0.0095	0.3124	0.061	0.087	1	-1.72354	1.19	6.868	5.774	Activated
IL23A	0.012	0.0208	0.684	0.0024	0.0043	0.14	6.57392	1.15	9.684	8.436	Activated
CCR4	0.0012	0.0037	0.108	0.00034	0.00067	0.022	7.86824	1.14	11.222	9.888	Activated
NFKB1	0.011	0.0196	0.649	0.0012	0.0023	0.076	3.77411	1.12	11.428	10.232	Activated
CD69	0.012	0.0208	0.684	0.00013	0.00027	0.0089	7.25995	1.11	14.244	12.81	Activated
CTLA4	0.0065	0.0134	0.442	0.039	0.057	1	8.51113	1.09	9.208	8.434	Activated
RUNX1	0.007	0.0142	0.469	0.088	0.12	1	0.146954	1.08	8.86	8.176	Activated
IL32	0.021	0.0321	0.966	0.022	0.033	1	6.00451	1.08	10.718	9.922	Activated
AHR	0.0088	0.0168	0.5544	0.012	0.02	0.61	7.53063	1.07	12.62	11.824	Activated
IL18R1	0.013	0.0219	0.715	0.29	0.34	1	-0.407986	1.06	8.078	7.61	Activated
STAT4	0.023	0.0348	1	0.14	0.18	1	2.76655	1.04	11.178	10.744	Activated
IL4R	0.018	0.0285	0.882	0.32	0.37	1	4.31923	0.97	10.386	10.674	Non-Activated
CD3D	0.0038	0.0088	0.285	0.086	0.12	1	7.42881	0.96	11.278	11.768	Non-Activated
FAS	0.014	0.0225	0.742	0.012	0.02	0.61	4.49209	0.9	8.324	9.242	Non-Activated
CD45R0	0.011	0.0196	0.649	0.00076	0.0015	0.049	7.55791	0.89	9.764	10.984	Non-Activated
SOCS1	0.0052	0.0111	0.364	0.00083	0.0016	0.053	8.35244	0.88	8.87	10.096	Non-Activated
STAT3	0.0003	0.0018	0.036	2.6e-07	8.1e-07	2.3e-05	7.23729	0.83	9.922	11.89	Non-Activated
CCL5	0.01	0.0183	0.61	0.032	0.047	1	0.971859	0.82	7.152	8.692	Non-Activated
JAK1	0.0004	0.002	0.0426	1.7e-07	5.6e-07	1.5e-05	8.22889	0.81	9.296	11.418	Non-Activated
JAK3	0.0012	0.0037	0.108	4.4e-05	0.00011	0.0034	7.82108	0.8	7.612	9.462	Non-Activated
NFATC2	0	0.0005	0.0026	2.1e-06	5.9e-06	0.00018	8.32248	0.79	7.946	10.062	Non-Activated
CD45RA	0.0013	0.0038	0.1144	2.3e-08	1e-07	2.3e-06	7.83018	0.78	9.18	11.838	Non-Activated
TGFB1	0.0002	0.0011	0.0198	1.6e-09	1.1e-08	1.8e-07	7.54475	0.77	9.58	12.408	Non-Activated
MAF	0.001	0.0033	0.093	3.1e-05	7.7e-05	0.0025	7.80865	0.77	6.876	8.892	Non-Activated
RUNX3	0.0014	0.004	0.1204	1.6e-07	5.6e-07	1.5e-05	8.11471	0.77	8.12	10.59	Non-Activated
ITGAE	0.0019	0.0048	0.1577	0.0034	0.0059	0.19	8.92399	0.77	5.264	6.816	Non-Activated
JUNB	0.0094	0.0177	0.5828	7.1e-07	2.1e-06	6.1e-05	8.19759	0.77	9.516	12.324	Non-Activated
PVRIG	0.0019	0.0048	0.1577	0.0025	0.0044	0.14	7.2907	0.76	5.274	6.918	Non-Activated
CD28	0.006	0.0126	0.414	1.1e-06	3e-06	9e-05	7.79518	0.76	7.81	10.3	Non-Activated
HLA.DRA	0.0079	0.0156	0.5135	0.0064	0.011	0.35	7.42841	0.75	4.91	6.53	Non-Activated
LGALS1	0.0002	0.001	0.017	8.3e-05	0.00018	0.006	5.78165	0.74	6.108	8.3	Non-Activated
CD3G	0.0002	0.0011	0.0198	8.5e-08	3.1e-07	8.1e-06	7.57545	0.74	7.768	10.46	Non-Activated
TNFSF10	0.01	0.0183	0.61	0.00021	0.00045	0.015	4.17136	0.71	5.864	8.292	Non-Activated
SOCS5	0.0002	0.001	0.017	3.7e-06	9.9e-06	0.0003	9.04714	0.69	5.614	8.134	Non-Activated
BCL6	0.0006	0.0025	0.0604	3e-08	1.3e-07	3e-06	7.89493	0.69	6.692	9.698	Non-Activated
IFNAR1	0.029	0.0424	1	0.011	0.018	0.56	3.06061	0.69	3.468	5.054	Non-Activated
IFNGR1	0.0023	0.0055	0.1794	6.7e-09	3.3e-08	7e-07	9.11304	0.68	7.108	10.474	Non-Activated
GATA3	0.0002	0.0011	0.0189	2.5e-09	1.5e-08	2.7e-07	8.82323	0.67	7.24	10.728	Non-Activated
JUN	0.0005	0.0022	0.0525	7.5e-12	8.8e-11	8.9e-10	7.94938	0.67	8.258	12.304	Non-Activated
S1PR1	0.001	0.0033	0.093	2.9e-09	1.7e-08	3.2e-07	8.13682	0.66	6.86	10.338	Non-Activated
LCK	0.0004	0.002	0.041	5.3e-10	4e-09	6e-08	7.98161	0.64	6.584	10.364	Non-Activated
FOS	0.0001	0.001	0.0118	2.2e-15	9.6e-14	2.8e-13	8.8748	0.63	9.566	15.144	Non-Activated
CCR7	0.0001	0.0009	0.0083	1.4e-12	2.6e-11	1.7e-10	7.86497	0.61	7.126	11.754	Non-Activated
CD27	0.0018	0.0048	0.153	2.3e-07	7.6e-07	2.1e-05	7.48927	0.59	4.802	8.132	Non-Activated
KLRB1	0	0.0004	0.0018	1.7e-10	1.6e-09	2e-08	8.03498	0.57	5.836	10.308	Non-Activated
CD4	0.0001	0.0009	0.0083	3.6e-09	1.9e-08	3.8e-07	8.21823	0.57	4.828	8.504	Non-Activated
ITGA4	0	0	0	1.6e-08	7.6e-08	1.7e-06	8.08526	0.53	4.344	8.2	Non-Activated
CXCR6	0.02	0.031	0.94	3.1e-05	7.7e-05	0.0025	6.52781	0.4	2.18	5.45	Non-Activated
GZMA	0.029	0.0424	1	0.0017	0.0031	0.1	1.70272	0.4	1.884	4.656	Non-Activated
PTGDR2	0.014	0.0225	0.742	0.00033	0.00066	0.022	7.17043	0.35	1.386	3.944	Non-Activated
GNLY	0.0027	0.0064	0.2052	5.5e-06	1.5e-05	0.00045	2.76246	0.34	2.44	7.23	Non-Activated
CCR6	0.001	0.0033	0.093	1.9e-09	1.2e-08	2.1e-07	9.31046	0.31	2.492	8.11	Non-Activated
CCR5	0.019	0.0298	0.912	0.0045	0.0079	0.25	-1.12356	0.28	0.944	3.326	Non-Activated
KLF2	0.0005	0.0021	0.0464	1.6e-15	9.6e-14	2e-13	7.76907	0.18	2.238	12.296	Non-Activated
IL10RA	0.0009	0.0032	0.0844	1.7e-09	1.1e-08	1.8e-07	7.07915	0.17	1.094	6.536	Non-Activated
HAVCR2	0.0001	0.001	0.015	7.6e-08	2.8e-07	7.3e-06	8.5627	0.15	0.814	5.358	Non-Activated
CCR9	0.0023	0.0055	0.1794	5.3e-05	0.00012	0.004	7.57039	0.13	0.456	3.472	Non-Activated

## Sheet: Table S6
Table S6: Changes in gene expression between activate and non-activated CD8+ cells. Expression of 135 key immune related genes was compared by paired t-test. We identified therty-six genes upregulated in activated CD8+ cells, forty-eight genes were downregulated (FDR < 0.05). Only significant genes are shown.
	Paired t-test			Bayesian t-test			Random forest
Gene	P	FDR	Bonferroni	p	FDR	Bonferroni	score mean decrease accuracy	Fold Change	Mean Activated	Mean Non-Activated	Upregulated in
IL2	0	0.0014	0.0053	0	0	0	7.95122	7.69	16.26	2.116	Activated
IL21	0.0003	0.0027	0.0309	2.1e-12	6.9e-11	2.7e-10	7.56351	6.68	9.968	1.492	Activated
IL22	0.0003	0.0027	0.0363	9.8e-12	1.8e-10	1.2e-09	8.85629	6.15	9.412	1.532	Activated
IL10	0.0007	0.0033	0.0683	6.5e-11	8.5e-10	7.9e-09	8.48555	5.73	8.762	1.532	Activated
IL17A	0.0012	0.0047	0.1176	8.4e-08	4.9e-07	9.1e-06	6.56019	4.91	7.52	1.532	Activated
IL5	0.0019	0.0063	0.1786	3.6e-09	3.1e-08	4.2e-07	8.48871	4.45	7.678	1.728	Activated
IL4	0.0014	0.0052	0.1344	1e-07	5.6e-07	1.1e-05	6.56968	4.31	6.596	1.532	Activated
IL13	0.0005	0.0027	0.0518	3.1e-10	3.3e-09	3.7e-08	7.57465	4.01	8.36	2.084	Activated
CD40LG	0.0029	0.008	0.2465	1.4e-11	2e-10	1.7e-09	7.94711	3.95	11.406	2.888	Activated
IL9	0.013	0.0249	0.832	4.3e-06	1.5e-05	0.0004	6.60365	3.95	6.048	1.532	Activated
IL17F	0.0079	0.0171	0.5609	8.1e-07	3.5e-06	8.2e-05	7.587	3.77	6.84	1.814	Activated
IL2RA	0.0003	0.0027	0.0342	2.1e-12	6.9e-11	2.7e-10	8.25378	3.63	11.616	3.2	Activated
IL12RB2	0.001	0.0041	0.099	9.1e-08	5.2e-07	9.9e-06	7.43959	2.62	7.464	2.846	Activated
CXCR5	0.03	0.047	1	7.9e-05	0.00018	0.0059	7.2417	2.29	6.202	2.708	Activated
TNFRSF18	0.001	0.0041	0.099	1.6e-05	4.4e-05	0.0013	7.06168	1.92	7.236	3.766	Activated
IFNG	0.0004	0.0027	0.041	1.3e-11	2e-10	1.6e-09	8.31656	1.67	15.188	9.088	Activated
IRF4	0.0002	0.0027	0.0188	9.4e-12	1.8e-10	1.2e-09	7.63859	1.59	13.348	8.41	Activated
EGR2	0.0004	0.0027	0.0448	1.9e-07	9.4e-07	2e-05	7.45715	1.58	9.786	6.194	Activated
CD226	0.0037	0.0093	0.2923	3.7e-05	9.6e-05	0.003	7.96649	1.52	8.16	5.354	Activated
FASLG	0.012	0.0236	0.792	4.3e-05	0.00011	0.0035	6.68959	1.42	9.32	6.57	Activated
ADORA2A	0.0027	0.0078	0.2349	0.00067	0.0013	0.042	7.7588	1.39	7.97	5.734	Activated
CCR4	0.025	0.0411	1	0.00022	0.00046	0.015	3.37467	1.36	9.494	6.96	Activated
IL23A	0.002	0.0063	0.182	6.3e-05	0.00016	0.0049	8.14924	1.31	9.244	7.052	Activated
JAK2	0.0032	0.0086	0.2656	9.4e-05	0.00021	0.0069	8.44366	1.31	9.274	7.06	Activated
GFI1	0.0002	0.0027	0.0256	2.7e-06	9.9e-06	0.00026	8.91444	1.3	10.672	8.228	Activated
SELL	0.024	0.04	1	0.00041	0.0008	0.026	6.48326	1.29	9.592	7.456	Activated
STAT5A	0	0.0009	0.0021	2.7e-08	1.7e-07	3e-06	8.01458	1.28	12.436	9.734	Activated
TNF	0.0064	0.0143	0.4672	2.4e-05	6.5e-05	0.002	8.31144	1.21	12.334	10.22	Activated
SOCS3	0.0066	0.0145	0.4752	0.00054	0.001	0.034	7.53585	1.19	10.606	8.904	Activated
RUNX1	0.0034	0.0087	0.272	0.019	0.028	0.83	7.5221	1.16	8.408	7.236	Activated
CD69	0.0093	0.0192	0.6324	8.3e-05	0.00019	0.0061	6.25922	1.16	13.532	11.668	Activated
ICOS	0.017	0.0316	1	0.0013	0.0022	0.073	6.91644	1.16	10.592	9.158	Activated
NFKB1	0.0027	0.0078	0.2349	0.0013	0.0022	0.073	7.9255	1.14	11.04	9.718	Activated
IL18R1	0.0084	0.0176	0.581	0.13	0.16	1	2.28307	1.13	7.54	6.692	Activated
TBX21	0.0005	0.0027	0.05	0.0087	0.013	0.41	8.38163	1.11	10.526	9.482	Activated
AHR	0.022	0.0371	1	0.0042	0.0068	0.21	6.72575	1.11	11.828	10.618	Activated
CD3D	0.013	0.0249	0.832	0.26	0.29	1	8.32213	0.96	10.888	11.288	Non-Activated
STAT3	0.016	0.0301	0.992	0.0098	0.015	0.45	6.64568	0.9	9.53	10.6	Non-Activated
JAK3	0.0083	0.0176	0.581	0.062	0.085	1	6.75863	0.88	7.09	8.066	Non-Activated
JAK1	0.0043	0.0104	0.3354	0.00013	0.00028	0.0093	7.58551	0.83	8.992	10.816	Non-Activated
CXCR3	0.031	0.048	1	0.0022	0.0038	0.12	3.25936	0.82	7.73	9.406	Non-Activated
JUNB	0.02	0.0351	1	0.00013	0.00029	0.0094	7.86364	0.81	8.956	11.124	Non-Activated
TIGIT	0.029	0.046	1	0.02	0.03	0.87	3.81709	0.81	6.056	7.444	Non-Activated
GZMM	0.0043	0.0104	0.3354	0.0069	0.011	0.34	7.19979	0.78	5.628	7.21	Non-Activated
CD45RA	0.0002	0.0027	0.0246	1.2e-07	6e-07	1.2e-05	8.0515	0.77	8.962	11.696	Non-Activated
MAF	0.0024	0.0073	0.2112	0.00031	0.00061	0.02	8.0525	0.75	6.192	8.296	Non-Activated
CD3G	0.0019	0.0063	0.1786	8.2e-06	2.5e-05	0.00072	7.77167	0.74	7.466	10.114	Non-Activated
NFATC2	0	0.0009	0.0027	2.5e-06	9.4e-06	0.00024	7.67282	0.73	7.376	10.058	Non-Activated
BCL6	0.0013	0.005	0.1261	6.7e-05	0.00016	0.0051	8.23375	0.73	6.368	8.712	Non-Activated
TGFB1	0.0001	0.0022	0.0105	3.9e-10	3.9e-09	4.6e-08	7.08845	0.72	9.18	12.718	Non-Activated
ITGAE	0.0017	0.0061	0.1615	0.0036	0.006	0.19	7.09804	0.71	4.644	6.506	Non-Activated
IFNGR1	0.001	0.0041	0.099	1.6e-06	6.3e-06	0.00015	7.56111	0.7	7.094	10.152	Non-Activated
PVRIG	0.0033	0.0086	0.2706	0.0011	0.002	0.066	8.62654	0.7	4.782	6.876	Non-Activated
CD27	0.0033	0.0086	0.2706	0.00077	0.0014	0.047	7.94778	0.7	4.99	7.098	Non-Activated
CCL5	0.019	0.0338	1	7.6e-06	2.4e-05	0.00068	7.02326	0.7	8.386	11.984	Non-Activated
SOCS5	0.0007	0.0033	0.0731	0.00015	0.00032	0.01	7.38861	0.69	5.122	7.456	Non-Activated
RUNX3	0.0006	0.0033	0.0678	2.6e-08	1.7e-07	2.9e-06	8.19201	0.68	7.58	11.222	Non-Activated
JUN	0.0006	0.0033	0.0642	6.5e-09	4.9e-08	7.4e-07	8.3758	0.67	7.728	11.518	Non-Activated
LGALS1	0.0004	0.0027	0.0403	1.3e-05	3.7e-05	0.0011	7.6174	0.66	5.728	8.652	Non-Activated
GATA3	0.0004	0.0027	0.0441	3.8e-07	1.8e-06	4e-05	8.02757	0.66	6.582	10.026	Non-Activated
FOS	0.0003	0.0027	0.0383	3.6e-12	9.3e-11	4.5e-10	8.13836	0.65	9.202	14.192	Non-Activated
S1PR1	0.0047	0.0109	0.3525	2.8e-06	1e-05	0.00027	7.01549	0.65	5.982	9.14	Non-Activated
CCR7	0.0003	0.0027	0.03	1.3e-08	9.2e-08	1.4e-06	6.88744	0.63	6.458	10.294	Non-Activated
LCK	0.0007	0.0033	0.0728	6.2e-08	3.8e-07	6.8e-06	7.77246	0.61	5.914	9.626	Non-Activated
HLA.DRA	0.0051	0.0116	0.3774	9.2e-06	2.7e-05	0.0008	7.37287	0.5	3.862	7.792	Non-Activated
CD38	0.019	0.0338	1	0.0046	0.0074	0.23	3.7037	0.5	2.36	4.746	Non-Activated
GZMH	0.029	0.046	1	6.6e-05	0.00016	0.0051	3.62525	0.49	4.192	8.534	Non-Activated
ITGA4	0	0.0008	0.0008	2.5e-09	2.3e-08	2.9e-07	8.24062	0.48	4.134	8.636	Non-Activated
KLRB1	0.0005	0.0027	0.0506	2.4e-10	2.9e-09	2.9e-08	7.94498	0.47	4.826	10.17	Non-Activated
KLRG1	0.0044	0.0104	0.3354	5.9e-07	2.7e-06	6e-05	7.56522	0.46	3.448	7.55	Non-Activated
GZMA	0.022	0.0371	1	1.1e-05	3e-05	0.0009	7.5243	0.46	3.582	7.748	Non-Activated
GZMK	0.0023	0.0071	0.2047	6.3e-06	2e-05	0.00057	6.89783	0.44	3.048	6.996	Non-Activated
GNLY	0.0098	0.0199	0.6566	2.5e-06	9.4e-06	0.00024	8.11371	0.42	4.394	10.562	Non-Activated
CD8A	0.028	0.0455	1	4.5e-06	1.5e-05	0.00042	7.82141	0.42	5.128	12.112	Non-Activated
ZBTB16	0.018	0.033	1	0.00032	0.00063	0.021	7.20733	0.41	2.252	5.45	Non-Activated
CD300A	0.022	0.0371	1	0.0013	0.0022	0.073	6.29969	0.41	1.884	4.62	Non-Activated
ZNF683	0.012	0.0236	0.792	0.00028	0.00057	0.019	6.73648	0.32	1.478	4.636	Non-Activated
IL10RA	0.002	0.0063	0.182	3.7e-05	9.6e-05	0.003	3.52692	0.29	1.626	5.574	Non-Activated
CXCR6	0.0002	0.0027	0.0266	6.2e-09	4.9e-08	7.1e-07	8.5149	0.28	2.028	7.25	Non-Activated
HAVCR2	0.0002	0.0027	0.0198	6.1e-06	2e-05	0.00056	7.09571	0.25	1.302	5.132	Non-Activated
CD244	0.0019	0.0063	0.1786	1.6e-06	6.3e-06	0.00016	7.4061	0.25	1.434	5.766	Non-Activated
CCR6	0.0008	0.0036	0.0816	6.7e-07	3e-06	6.9e-05	8.38675	0.18	0.974	5.348	Non-Activated
CCR5	0.0029	0.008	0.2465	1.3e-06	5.5e-06	0.00013	8.00049	0.16	0.844	5.206	Non-Activated
KLF2	0.0005	0.0027	0.0506	8.5e-14	5.5e-12	1.1e-11	7.69669	0.14	1.612	11.424	Non-Activated

## Sheet: Table S7
Table S7: Genes with different expression changes between CD4+ and CD8+ subtypes. We identify seventeen genes that were significantly differentially expressed before and after activation in CD8+ (FDR < 0.05, paired t-test) but not in CD4+. Five genes were significantly upregulated in activated CD8+ and twelwe were downregulated.
Gene	CD4+					CD8+
	P	FDR	Fold Change	Mean Activated	Mean NonActivated	P	FDR	Fold Change	Mean Activated	Mean Non-Activated
SOCS3	0.48	0.53	1.02	11.12	10.88	0.00055	0.001	1.19	10.6	8.91
ICOS	0.2	0.25	1.04	11.76	11.36	0.0013	0.0022	1.16	10.59	9.16
CTLA4	0.036	0.053	1.09	9.21	8.44	0.0024	0.004	1.39	7.61	5.46
RORC	0.062	0.087	1.19	6.87	5.78	0.0075	0.012	1.47	6.08	4.15
RUNX1	0.088	0.12	1.08	8.86	8.18	0.019	0.028	1.16	8.41	7.24
KLRG1	0.63	0.68	0.9	3.7	4.09	5.8e-07	2.7e-06	0.46	3.45	7.55
CD244	0.5	0.55	1.38	1.88	1.36	1.6e-06	6.3e-06	0.25	1.43	5.77
CD8A	0.65	0.69	0.8	1.48	1.85	4.5e-06	1.5e-05	0.42	5.13	12.11
GZMK	0.059	0.084	0.52	2	3.84	6.3e-06	2e-05	0.44	3.05	7
GZMH	0.35	0.39	0.7	2.17	3.09	6.5e-05	0.00016	0.49	4.19	8.53
EOMES	0.054	0.078	0.28	0.62	2.16	0.00024	0.0005	0.38	2.14	5.62
ZNF683	0.39	0.44	1.34	2.55	1.9	0.00028	0.00057	0.32	1.48	4.64
CD300A	0.65	0.69	1.13	2.84	2.5	0.0013	0.0022	0.41	1.89	4.62
CXCR3	0.84	0.88	0.99	7.7	7.8	0.0022	0.0038	0.82	7.73	9.41
CD38	0.34	0.38	0.88	4.1	4.69	0.0046	0.0074	0.5	2.36	4.75
GZMM	0.8	0.84	1.02	6.41	6.28	0.0068	0.011	0.78	5.63	7.21
TIGIT	0.27	0.31	0.92	6.57	7.17	0.02	0.03	0.81	6.06	7.44

## Sheet: Table S8
Table S8: Genes showing different expression changes between CD4+ and CD8+ subtypes. We identify fifteen genes that were significantly differentially expressed before and after activation in CD4+ (FDR < 0.05, paired t-test) but not in CD8+. Six genes were significantly upregulated in activated CD4+ and nine were downregulated.
Gene	CD4+					CD8+
	P	FDR	Fold Change	Mean Activated	Mean NonActivated	P	FDR	Fold Change	Mean Activated	Mean Non-Activated
GZMB	2.8e-07	8.5e-07	2.89	9.45	3.27	0.17	0.21	1.13	10.72	9.48
CCL4	6.1e-07	1.8e-06	1.73	10.85	6.27	0.039	0.055	1.19	12.87	10.83
IL1RL1	0.01	0.017	2.28	3.5	1.54	0.24	0.28	1.83	2.18	1.19
LAG3	0.016	0.024	1.33	6.07	4.58	0.37	0.41	0.92	6.53	7.11
IL6	0.019	0.029	2.38	3.16	1.33	0.88	0.88	1.09	1.66	1.53
IL32	0.022	0.034	1.08	10.72	9.92	0.04	0.055	1.09	10.28	9.42
CD4	3.5e-09	1.9e-08	0.57	4.83	8.51	0.13	0.16	1.93	2.95	1.53
CD28	1.1e-06	3.1e-06	0.76	7.81	10.3	0.035	0.05	0.85	7.03	8.32
JAK3	4.4e-05	0.00011	0.8	7.61	9.46	0.062	0.085	0.88	7.09	8.06
CCR9	5.3e-05	0.00012	0.13	0.46	3.47	0.13	0.16	0.32	0.54	1.71
TNFSF10	0.00021	0.00045	0.71	5.86	8.29	0.13	0.16	0.8	5.4	6.71
CD45R0	0.00077	0.0015	0.89	9.76	10.98	0.087	0.12	0.93	8.92	9.63
SOCS1	0.00083	0.0016	0.88	8.87	10.1	0.18	0.22	0.93	8.3	8.9
IFNAR1	0.011	0.018	0.69	3.47	5.06	0.39	0.43	0.81	2.66	3.27
FAS	0.012	0.02	0.9	8.32	9.24	0.27	0.31	0.94	7.85	8.36

## Sheet: Table S9
Table S9: Genes associated with protection from malaria in 48 children aged 8 to 10 years (n=19 protected and n=20 suceptible), as identified by the LEfSe algorithm.
Selected protein	LDA Score
PF14_0344e1s1	3.30751
PF10_0214_e2	3.29709
PF13_0285	3.25916
MAL7P1_138e1s1	3.28839
PF11_0008e1s2	3.25975
PFD1060we1s3	3.26401
PFI0345we1s2	3.26738
PF11_0158e1s2	3.25751
MAL13P1_278e1s5	3.29458
PFI0510ce1s2	3.29721
PF10_0143e1s2	3.30477
PFA0510we1s2	3.30915

## Sheet: Table S10
Table S10: Genes differentially expressed between resting CD4+ and resting CD8+ T cell subtypes, as identified by the LEfSe algorithm.
Selected gene	LDA Score	Higher expressed in
TBX21	4.02092	CD8
CD45R0	4.07797	CD4
CXCR3	4.01752	CD8
IL12RB2	3.79624	CD4
RORC	3.79853	CD4
PTGER2	3.88623	CD8
HLA_DRA	3.93569	CD8
ICOS	4.09305	CD4
CXCR6	3.90448	CD8
CD28	4.0504	CD4
IFNG	4.0027	CD8
GNLY	4.06845	CD8
CD27	3.94765	CD4
FASLG	3.863	CD8
PRF1	4.05799	CD8
SOCS1	4.04153	CD4
SOCS3	4.07407	CD4
AHR	4.10991	CD4
RUNX1	3.94984	CD4
IL7R	4.14652	CD4
FOXP3	3.70286	CD4
CCL4	4.07907	CD8
CCL5	4.1227	CD8
NT5E	3.78442	CD8
JAK3	4.01356	CD4
CTLA4	3.96334	CD4
IL4R	4.06573	CD4
KLRG1	3.92268	CD8
GZMA	3.93368	CD8
GZMB	4.02154	CD8
IRF4	4.04571	CD4
GZMM	3.90243	CD8
GZMH	3.976	CD8
GZMK	3.88945	CD8
IFNAR1	3.74229	CD4
CD40LG	3.96691	CD4
LAG3	3.89578	CD8
CD4	3.96679	CD4
CCR4	4.03277	CD4
CCR5	3.76111	CD8
CCR6	3.94642	CD4
CCR7	4.10772	CD4
CCR9	3.57713	CD4
STAT3	4.11256	CD4
PDCD1	3.78603	CD4
CD69	4.14469	CD4
CD8A	4.12732	CD8
CD8B	4.00525	CD8
CD226	3.89534	CD4
IL2RA	3.94331	CD4
ITK	4.14502	CD4
IL2	3.70549	CD4
IL23A	3.96334	CD4
CD244	3.80663	CD8
FAS	4.00309	CD4
EOMES	3.79331	CD8
CXCR5	3.77559	CD4
IL18R1	3.919	CD4
SELL	4.02404	CD4
GFI1	3.95926	CD8
CD160	3.58402	CD8
IL27RA	4.02213	CD4
BCL6	4.02398	CD4

[truncated: 2 more sheets: Table S11, Table S12]
